# Supplementary material for: PyQCstrc.ico: a computing package for structural modelling of icosahedral quasicrystals
Source: J Appl Crystallogr. 2021 Jul 16;54(Pt 4):1252–5. doi: 10.1107/S1600576721005951 (PMC8366420; doi:10.1107/S1600576721005951)
Supplement: Supplementary file 2 [file j-54-01252-sup2.txt]

4
rt_asymmeric
Xx 0.000000 0.000000 0.000000 #   0-the tetrahedron 0-th vertex # 0 0 1 0 0 1 0 0 1 0 0 1 0 0 1 0 0 1
Xx 2.618034 -1.618034 0.000000 #   0-the tetrahedron 1-th vertex # 1 0 2 -1 0 2 -1 0 2 -1 0 2 -1 0 2 -1 0 2
Xx 2.618034 0.000000 1.000000 #   0-the tetrahedron 2-th vertex # 1 0 2 -1 0 2 -1 0 2 1 0 2 -1 0 2 -1 0 2
Xx 2.618034 0.000000 0.000000 #   0-the tetrahedron 3-th vertex # 1 0 2 -1 0 2 -1 0 2 0 0 2 -1 0 2 0 0 2
volume = 1 2 6 (0.706011)
  0-the tetrahedron, 1 2 6 (0.706011)
