# Supplementary material for: PyQCstrc.ico: a computing package for structural modelling of icosahedral quasicrystals
Source: J Appl Crystallogr. 2021 Jul 16;54(Pt 4):1252–5. doi: 10.1107/S1600576721005951 (PMC8366420; doi:10.1107/S1600576721005951)
Supplement: Supplementary file 3 [file j-54-01252-sup3.txt]

12
strt_aysmmetric
Xx 0.000000 0.000000 0.000000 #   0-the tetrahedron 0-th vertex # 0 0 1 0 0 1 0 0 1 0 0 1 0 0 1 0 0 1
Xx 1.000000 -0.145898 0.000000 #   0-the tetrahedron 1-th vertex # 2 -1 2 -2 1 2 -2 1 2 8 -5 2 -2 1 2 8 -5 2
Xx 1.000000 0.000000 0.000000 #   0-the tetrahedron 2-th vertex # 2 -1 2 -2 1 2 -2 1 2 0 0 1 -2 1 2 0 0 1
Xx 1.000000 0.000000 0.381966 #   0-the tetrahedron 3-th vertex # 2 -1 2 -2 1 2 -2 1 2 2 -1 2 -2 1 2 -2 1 2
Xx 0.000000 0.000000 0.000000 #   1-the tetrahedron 0-th vertex # 0 0 1 0 0 1 0 0 1 0 0 1 0 0 1 0 0 1
Xx 1.000000 -0.145898 0.000000 #   1-the tetrahedron 1-th vertex # 2 -1 2 -2 1 2 -2 1 2 8 -5 2 -2 1 2 8 -5 2
Xx 1.000000 -0.236068 0.236068 #   1-the tetrahedron 2-th vertex # 2 -1 2 -2 1 2 -2 1 2 -8 5 2 -2 1 2 -2 1 2
Xx 1.000000 0.000000 0.381966 #   1-the tetrahedron 3-th vertex # 2 -1 2 -2 1 2 -2 1 2 2 -1 2 -2 1 2 -2 1 2
Xx 0.000000 0.000000 0.000000 #   2-the tetrahedron 0-th vertex # 0 0 1 0 0 1 0 0 1 0 0 1 0 0 1 0 0 1
Xx 0.809017 -0.500000 0.000000 #   2-the tetrahedron 1-th vertex # 1 0 2 0 0 1 0 0 1 0 0 1 0 0 1 0 0 1
Xx 1.000000 -0.145898 0.000000 #   2-the tetrahedron 2-th vertex # 2 -1 2 -2 1 2 -2 1 2 8 -5 2 -2 1 2 8 -5 2
Xx 1.000000 -0.236068 0.236068 #   2-the tetrahedron 3-th vertex # 2 -1 2 -2 1 2 -2 1 2 -8 5 2 -2 1 2 -2 1 2
volume = -37 23 6 (0.035797)
  0-the tetrahedron, 13 -8 6 (0.009288)
  1-the tetrahedron, -21 13 3 (0.011481)
  2-the tetrahedron, -8 5 6 (0.015028)
